# Supplementary material for: Compliance with the smoke-free public places legislation in Nepal: A cross-sectional study from Biratnagar Metropolitan City
Source: PLoS One. 2022 Mar 9;17(3):e0264895. doi: 10.1371/journal.pone.0264895 (PMC8906589; doi:10.1371/journal.pone.0264895)
Supplement: S1 Data — (XLSX) [file pone.0264895.s001.xlsx]

## Sheet: Data_smokefree_shared_20220224
S.N	Location_regrouped	Q1_active_smoking	Q2_no_smoking_sign	Q3_no_smoking_sign_entrance	Q4_no_smoking_size_compliant	Q5_smell	Q6_cigarette_bidi_butts	Q7_smoking_aids_ashtrays	Q8_active_smoking_owner_manager	Q1_active_smoking_score	Q2_no_smoking_sign_score	Q3_no_smoking_entrance_score	Q4_no_smoking_size_score	Q5_smell_score	Q6_butts_score	Q7_smoking_aids_score	Q8_active_smoking_owner_score	Total_compliance	Mean_compliance	Location
1	1	1	0	0	0	1	1	1	0	0	0	0	0	0	0	0	1	1	12.5	Restaurants
2	1	0	0	0	0	0	0	0	0	1	0	0	0	1	1	1	1	5	62.5	Restaurants
3	1	1	0	0	0	1	1	1	0	0	0	0	0	0	0	0	1	1	12.5	Restaurants
4	1	0	0	0	0	1	1	1	0	1	0	0	0	0	0	0	1	2	25	Restaurants
5	1	0	0	0	0	0	1	1	0	1	0	0	0	1	0	0	1	3	37.5	Restaurants
6	1	0	0	0	0	1	0	1	0	1	0	0	0	0	1	0	1	3	37.5	Restaurants
7	1	0	0	0	0	1	1	1	0	1	0	0	0	0	0	0	1	2	25	Restaurants
8	1	0	0	0	0	1	1	1	0	1	0	0	0	0	0	0	1	2	25	Restaurants
9	1	0	0	0	0	0	0	0	0	1	0	0	0	1	1	1	1	5	62.5	Restaurants
10	1	1	0	0	0	1	1	0	0	0	0	0	0	0	0	1	1	2	25	Restaurants
11	1	1	0	0	0	1	1	1	0	0	0	0	0	0	0	0	1	1	12.5	Restaurants
12	1	1	0	0	0	1	1	1	0	0	0	0	0	0	0	0	1	1	12.5	Restaurants
13	1	0	0	0	0	1	1	1	0	1	0	0	0	0	0	0	1	2	25	Restaurants
14	1	0	0	0	0	1	1	1	0	1	0	0	0	0	0	0	1	2	25	Restaurants
15	1	0	0	0	0	1	1	1	0	1	0	0	0	0	0	0	1	2	25	Restaurants
16	1	0	0	0	0	0	0	0	0	1	0	0	0	1	1	1	1	5	62.5	Restaurants
17	1	0	0	0	0	0	0	0	0	1	0	0	0	1	1	1	1	5	62.5	Restaurants
18	1	0	0	0	0	1	1	1	0	1	0	0	0	0	0	0	1	2	25	Restaurants
19	1	1	0	0	0	0	0	0	0	0	0	0	0	1	1	1	1	4	50	Restaurants
20	1	1	0	0	0	0	0	0	0	0	0	0	0	1	1	1	1	4	50	Restaurants
21	1	1	0	0	0	1	1	1	0	0	0	0	0	0	0	0	1	1	12.5	Restaurants
22	1	0	0	0	0	1	1	1	0	1	0	0	0	0	0	0	1	2	25	Restaurants
23	1	0	0	0	0	0	0	0	0	1	0	0	0	1	1	1	1	5	62.5	Restaurants
24	1	0	0	0	0	0	0	0	0	1	0	0	0	1	1	1	1	5	62.5	Restaurants
25	1	1	0	0	0	0	0	0	0	0	0	0	0	1	1	1	1	4	50	Restaurants
26	1	0	0	0	0	1	1	1	0	1	0	0	0	0	0	0	1	2	25	Restaurants
27	1	0	0	0	0	1	1	1	0	1	0	0	0	0	0	0	1	2	25	Restaurants
28	1	1	0	0	0	1	1	1	0	0	0	0	0	0	0	0	1	1	12.5	Restaurants
29	1	1	0	0	0	1	1	1	0	0	0	0	0	0	0	0	1	1	12.5	Restaurants
30	1	1	0	0	0	1	1	1	0	0	0	0	0	0	0	0	1	1	12.5	Restaurants
31	1	1	0	0	0	1	1	1	0	0	0	0	0	0	0	0	1	1	12.5	Restaurants
32	1	1	0	0	0	1	1	1	0	0	0	0	0	0	0	0	1	1	12.5	Restaurants
33	1	0	0	0	0	1	1	1	0	1	0	0	0	0	0	0	1	2	25	Restaurants
34	1	1	0	0	0	0	0	0	0	0	0	0	0	1	1	1	1	4	50	Restaurants
35	1	1	0	0	0	0	0	0	0	0	0	0	0	1	1	1	1	4	50	Restaurants
36	1	0	0	0	0	1	1	1	0	1	0	0	0	0	0	0	1	2	25	Restaurants
37	1	0	0	0	0	1	1	1	0	1	0	0	0	0	0	0	1	2	25	Restaurants
38	1	0	0	0	0	1	1	1	0	1	0	0	0	0	0	0	1	2	25	Restaurants
39	1	0	0	0	0	1	1	1	0	1	0	0	0	0	0	0	1	2	25	Restaurants
40	1	1	0	0	0	1	1	1	0	0	0	0	0	0	0	0	1	1	12.5	Restaurants
41	1	0	0	0	0	1	1	1	0	1	0	0	0	0	0	0	1	2	25	Restaurants
42	1	1	0	0	0	1	1	1	0	0	0	0	0	0	0	0	1	1	12.5	Restaurants
43	1	0	0	0	0	1	1	1	0	1	0	0	0	0	0	0	1	2	25	Restaurants
44	1	1	0	0	0	1	1	1	0	0	0	0	0	0	0	0	1	1	12.5	Restaurants
45	1	1	0	0	0	1	1	1	0	0	0	0	0	0	0	0	1	1	12.5	Restaurants
46	1	1	0	0	0	1	1	1	0	0	0	0	0	0	0	0	1	1	12.5	Restaurants
47	1	1	0	0	0	1	1	1	0	0	0	0	0	0	0	0	1	1	12.5	Restaurants
48	1	0	0	0	0	0	0	0	0	1	0	0	0	1	1	1	1	5	62.5	Hotel
49	1	1	0	0	0	0	1	1	0	0	0	0	0	1	0	0	1	2	25	Hotel
50	1	0	0	0	0	0	0	0	0	1	0	0	0	1	1	1	1	5	62.5	Hotel
51	1	1	0	0	0	0	0	0	0	0	0	0	0	1	1	1	1	4	50	Hotel
52	1	1	0	0	0	1	1	1	0	0	0	0	0	0	0	0	1	1	12.5	Hotel
53	1	1	0	0	0	1	1	1	1	0	0	0	0	0	0	0	0	0	0	Hotel
54	1	0	0	0	0	1	1	1	0	1	0	0	0	0	0	0	1	2	25	Hotel
55	1	0	0	0	0	1	1	1	0	1	0	0	0	0	0	0	1	2	25	Hotel
56	1	0	0	0	0	1	1	1	0	1	0	0	0	0	0	0	1	2	25	Hotel
57	1	1	0	0	0	1	1	1	1	0	0	0	0	0	0	0	0	0	0	Bar
58	2	0	0	0	0	0	0	0	0	1	0	0	0	1	1	1	1	5	62.5	School
59	2	0	0	0	0	0	0	0	0	1	0	0	0	1	1	1	1	5	62.5	School
60	2	0	0	0	0	0	0	0	0	1	0	0	0	1	1	1	1	5	62.5	School
61	2	0	0	0	0	0	0	0	0	1	0	0	0	1	1	1	1	5	62.5	School
62	2	0	0	0	0	0	0	0	0	1	0	0	0	1	1	1	1	5	62.5	School
63	2	0	1	0	1	0	0	0	0	1	1	0	1	1	1	1	1	7	87.5	College
64	2	0	1	0	1	0	0	0	0	1	1	0	1	1	1	1	1	7	87.5	College
65	1	0	0	0	0	0	0	0	0	1	0	0	0	1	1	1	1	5	62.5	Shop
66	1	0	0	0	0	0	0	0	0	1	0	0	0	1	1	1	1	5	62.5	Shop
67	6	0	0	0	0	0	1	0	0	1	0	0	0	1	0	1	1	4	50	Factory
68	4	0	1	0	0	0	0	0	0	1	1	0	0	1	1	1	1	6	75	Goverment office
69	5	1	0	0	0	1	1	0	1	0	0	0	0	0	0	1	0	1	12.5	Hospital
70	5	0	1	1	1	0	0	0	0	1	1	1	1	1	1	1	1	8	100	Hospital
71	3	0	1	1	1	1	1	1	1	1	1	1	1	0	0	0	0	4	50	Airport
72	6	0	0	0	0	0	0	0	0	1	0	0	0	1	1	1	1	5	62.5	office
73	2	0	1	1	1	0	0	0	0	1	1	1	1	1	1	1	1	8	100	School
74	2	0	0	0	0	0	0	0	0	1	0	0	0	1	1	1	1	5	62.5	School
75	2	0	1	1	1	0	0	0	0	1	1	1	1	1	1	1	1	8	100	School
76	2	0	0	0	0	0	0	0	0	1	0	0	0	1	1	1	1	5	62.5	School
77	2	0	0	0	0	0	0	0	0	1	0	0	0	1	1	1	1	5	62.5	School
78	5	0	1	1	1	0	0	0	0	1	1	1	1	1	1	1	1	8	100	HOSPITAL
79	5	0	1	1	1	0	0	0	0	1	1	1	1	1	1	1	1	8	100	Health Office
80	6	0	1	1	1	0	0	0	0	1	1	1	1	1	1	1	1	8	100	OFFICE
81	6	0	1	1	1	0	0	0	0	1	1	1	1	1	1	1	1	8	100	OFFICE
82	1	0	1	1	1	1	1	0	0	1	1	1	1	0	0	1	1	6	75	shopping mall
83	6	1	0	0	0	0	1	0	1	0	0	0	0	1	0	1	0	2	25	Factory
84	1	1	0	0	0	1	1	1	0	0	0	0	0	0	0	0	1	1	12.5	Restaurants
85	1	0	0	0	0	0	0	0	0	1	0	0	0	1	1	1	1	5	62.5	Restaurants
86	1	1	0	0	0	1	1	1	0	0	0	0	0	0	0	0	1	1	12.5	Restaurants
87	1	0	0	0	0	1	1	1	0	1	0	0	0	0	0	0	1	2	25	Restaurants
88	1	0	0	0	0	0	1	1	0	1	0	0	0	1	0	0	1	3	37.5	Restaurants
89	1	0	0	0	0	1	0	1	0	1	0	0	0	0	1	0	1	3	37.5	Restaurants
90	1	0	0	0	0	1	1	1	0	1	0	0	0	0	0	0	1	2	25	Restaurants
91	1	0	0	0	0	1	1	1	0	1	0	0	0	0	0	0	1	2	25	Restaurants
92	1	0	0	0	0	0	0	0	0	1	0	0	0	1	1	1	1	5	62.5	Restaurants
93	1	1	0	0	0	1	1	0	0	0	0	0	0	0	0	1	1	2	25	Restaurants
94	1	1	0	0	0	1	1	1	0	0	0	0	0	0	0	0	1	1	12.5	Restaurants
95	1	1	0	0	0	1	1	1	0	0	0	0	0	0	0	0	1	1	12.5	Restaurants
96	1	0	0	0	0	1	1	1	0	1	0	0	0	0	0	0	1	2	25	Restaurants
97	1	0	0	0	0	1	1	1	0	1	0	0	0	0	0	0	1	2	25	Restaurants
98	1	0	0	0	0	1	1	1	0	1	0	0	0	0	0	0	1	2	25	Restaurants
99	1	0	0	0	0	0	0	0	0	1	0	0	0	1	1	1	1	5	62.5	Restaurants
100	1	0	0	0	0	0	0	0	0	1	0	0	0	1	1	1	1	5	62.5	Restaurants
101	1	0	0	0	0	1	1	1	0	1	0	0	0	0	0	0	1	2	25	Restaurants
102	1	1	0	0	0	0	0	0	0	0	0	0	0	1	1	1	1	4	50	Restaurants
103	1	1	0	0	0	0	0	0	0	0	0	0	0	1	1	1	1	4	50	Restaurants
104	1	1	0	0	0	1	1	1	0	0	0	0	0	0	0	0	1	1	12.5	Restaurants
105	1	0	0	0	0	1	1	1	0	1	0	0	0	0	0	0	1	2	25	Restaurants
106	1	0	0	0	0	0	0	0	0	1	0	0	0	1	1	1	1	5	62.5	Restaurants
107	1	0	0	0	0	0	0	0	0	1	0	0	0	1	1	1	1	5	62.5	Restaurants
108	1	1	0	0	0	0	0	0	0	0	0	0	0	1	1	1	1	4	50	Restaurants
109	1	0	0	0	0	1	1	1	0	1	0	0	0	0	0	0	1	2	25	Restaurants
110	1	0	0	0	0	1	1	1	0	1	0	0	0	0	0	0	1	2	25	Restaurants
111	1	1	0	0	0	1	1	1	0	0	0	0	0	0	0	0	1	1	12.5	Restaurants
112	1	1	0	0	0	1	1	1	0	0	0	0	0	0	0	0	1	1	12.5	Restaurants
113	1	1	0	0	0	1	1	1	0	0	0	0	0	0	0	0	1	1	12.5	Restaurants
114	1	1	0	0	0	1	1	1	0	0	0	0	0	0	0	0	1	1	12.5	Restaurants
115	1	1	0	0	0	1	1	1	0	0	0	0	0	0	0	0	1	1	12.5	Restaurants
116	1	0	0	0	0	1	1	1	0	1	0	0	0	0	0	0	1	2	25	Restaurants
117	1	1	0	0	0	0	0	0	0	0	0	0	0	1	1	1	1	4	50	Restaurants
118	1	1	0	0	0	0	0	0	0	0	0	0	0	1	1	1	1	4	50	Restaurants
119	1	0	0	0	0	1	1	1	0	1	0	0	0	0	0	0	1	2	25	Restaurants
120	1	0	0	0	0	1	1	1	0	1	0	0	0	0	0	0	1	2	25	Restaurants
121	1	0	0	0	0	1	1	1	0	1	0	0	0	0	0	0	1	2	25	Restaurants
122	1	0	0	0	0	1	1	1	0	1	0	0	0	0	0	0	1	2	25	Restaurants
123	1	1	0	0	0	1	1	1	0	0	0	0	0	0	0	0	1	1	12.5	Restaurants
124	1	0	0	0	0	1	1	1	0	1	0	0	0	0	0	0	1	2	25	Restaurants
125	1	1	0	0	0	1	1	1	0	0	0	0	0	0	0	0	1	1	12.5	Restaurants
126	1	0	0	0	0	1	1	1	0	1	0	0	0	0	0	0	1	2	25	Restaurants
127	1	1	0	0	0	1	1	1	0	0	0	0	0	0	0	0	1	1	12.5	Restaurants
128	1	1	0	0	0	1	1	1	0	0	0	0	0	0	0	0	1	1	12.5	Restaurants
129	1	1	0	0	0	1	1	1	0	0	0	0	0	0	0	0	1	1	12.5	Restaurants
130	1	1	0	0	0	1	1	1	0	0	0	0	0	0	0	0	1	1	12.5	Restaurants
131	1	0	0	0	0	0	0	0	0	1	0	0	0	1	1	1	1	5	62.5	Hotel
132	1	1	0	0	0	0	1	1	0	0	0	0	0	1	0	0	1	2	25	Hotel
133	1	0	0	0	0	0	0	0	0	1	0	0	0	1	1	1	1	5	62.5	Hotel
134	1	1	0	0	0	0	0	0	0	0	0	0	0	1	1	1	1	4	50	Hotel
135	1	1	0	0	0	1	1	1	0	0	0	0	0	0	0	0	1	1	12.5	Hotel
136	1	1	0	0	0	1	1	1	1	0	0	0	0	0	0	0	0	0	0	Hotel
137	1	0	0	0	0	1	1	1	0	1	0	0	0	0	0	0	1	2	25	Hotel
138	1	0	0	0	0	1	1	1	0	1	0	0	0	0	0	0	1	2	25	Hotel
139	1	0	0	0	0	1	1	1	0	1	0	0	0	0	0	0	1	2	25	Hotel
140	1	1	0	0	0	1	1	1	1	0	0	0	0	0	0	0	0	0	0	Bar
141	2	0	0	0	0	0	0	0	0	1	0	0	0	1	1	1	1	5	62.5	School
142	2	0	0	0	0	0	0	0	0	1	0	0	0	1	1	1	1	5	62.5	School
143	2	0	0	0	0	0	0	0	0	1	0	0	0	1	1	1	1	5	62.5	School
144	2	0	0	0	0	0	0	0	0	1	0	0	0	1	1	1	1	5	62.5	School
145	2	0	0	0	0	0	0	0	0	1	0	0	0	1	1	1	1	5	62.5	School
146	2	1	1	0	0	0	1	0	1	0	1	0	0	1	0	1	0	3	37.5	College
147	2	0	1	0	0	0	0	0	0	1	1	0	0	1	1	1	1	6	75	College
148	1	0	0	0	0	0	0	0	0	1	0	0	0	1	1	1	1	5	62.5	Shop
149	1	0	0	0	0	0	0	0	0	1	0	0	0	1	1	1	1	5	62.5	Shop
150	6	0	1	0	1	0	1	0	0	1	1	0	1	1	0	1	1	6	75	Factory
151	4	0	1	0	0	0	0	0	0	1	1	0	0	1	1	1	1	6	75	Goverment office
152	5	0	0	0	0	0	0	0	0	1	0	0	0	1	1	1	1	5	62.5	Hospital
153	5	0	1	1	1	0	0	0	0	1	1	1	1	1	1	1	1	8	100	Hospital
154	6	0	0	0	0	0	0	0	0	1	0	0	0	1	1	1	1	5	62.5	office
155	2	0	1	1	1	0	0	0	0	1	1	1	1	1	1	1	1	8	100	School
156	2	0	0	0	0	0	0	0	0	1	0	0	0	1	1	1	1	5	62.5	School
157	2	0	1	1	1	0	0	0	0	1	1	1	1	1	1	1	1	8	100	School
158	2	0	0	0	0	0	0	0	0	1	0	0	0	1	1	1	1	5	62.5	School
159	2	0	0	0	0	0	0	0	0	1	0	0	0	1	1	1	1	5	62.5	School
160	5	0	1	1	1	0	0	0	0	1	1	1	1	1	1	1	1	8	100	HOSPITAL
161	5	0	1	1	1	0	0	0	0	1	1	1	1	1	1	1	1	8	100	Health Office
162	6	0	1	1	1	0	0	0	0	1	1	1	1	1	1	1	1	8	100	OFFICE
163	6	0	1	1	1	0	0	0	0	1	1	1	1	1	1	1	1	8	100	OFFICE
164	1	0	1	1	1	1	1	0	0	1	1	1	1	0	0	1	1	6	75	shopping mall
165	6	0	0	0	0	0	1	0	0	1	0	0	0	1	0	1	1	4	50	Factory
166	1	1	0	0	0	0	0	0	0	0	0	0	0	1	1	1	1	4	50	Restaurants
167	1	1	0	0	0	0	0	0	0	0	0	0	0	1	1	1	1	4	50	Restaurants
168	1	0	0	0	0	1	1	1	0	1	0	0	0	0	0	0	1	2	25	Restaurants
169	1	0	0	0	0	1	1	1	0	1	0	0	0	0	0	0	1	2	25	Restaurants
170	1	0	0	0	0	1	1	1	0	1	0	0	0	0	0	0	1	2	25	Restaurants
171	1	0	0	0	0	1	1	1	0	1	0	0	0	0	0	0	1	2	25	Restaurants
172	1	1	0	0	0	1	1	1	0	0	0	0	0	0	0	0	1	1	12.5	Restaurants
173	1	0	0	0	0	1	1	1	0	1	0	0	0	0	0	0	1	2	25	Restaurants
174	1	1	0	0	0	1	1	1	0	0	0	0	0	0	0	0	1	1	12.5	Restaurants
175	1	0	0	0	0	1	1	1	0	1	0	0	0	0	0	0	1	2	25	Restaurants
176	1	1	0	0	0	1	1	1	0	0	0	0	0	0	0	0	1	1	12.5	Restaurants
177	1	1	0	0	0	1	1	1	0	0	0	0	0	0	0	0	1	1	12.5	Restaurants
178	1	1	0	0	0	1	1	1	0	0	0	0	0	0	0	0	1	1	12.5	Restaurants
179	1	1	0	0	0	1	1	1	0	0	0	0	0	0	0	0	1	1	12.5	Restaurants
180	1	0	0	0	0	0	0	0	0	1	0	0	0	1	1	1	1	5	62.5	Hotel
181	1	1	0	0	0	0	1	1	0	0	0	0	0	1	0	0	1	2	25	Hotel
182	1	0	0	0	0	0	0	0	0	1	0	0	0	1	1	1	1	5	62.5	Hotel
183	1	0	0	0	0	1	1	1	0	1	0	0	0	0	0	0	1	2	25	Hotel
184	1	0	0	0	0	1	1	1	0	1	0	0	0	0	0	0	1	2	25	Hotel
185	1	1	0	0	0	1	1	1	1	0	0	0	0	0	0	0	0	0	0	Bar
186	2	0	0	0	0	0	0	0	0	1	0	0	0	1	1	1	1	5	62.5	School
187	2	0	0	0	0	0	0	0	0	1	0	0	0	1	1	1	1	5	62.5	School
188	4	0	1	0	0	0	1	0	0	1	1	0	0	1	0	1	1	5	62.5	Goverment office
189	4	0	1	1	1	0	0	0	0	1	1	1	1	1	1	1	1	8	100	Goverment office
190	4	0	1	1	1	0	1	0	0	1	1	1	1	1	0	1	1	7	87.5	Goverment office
191	4	1	1	0	0	1	1	0	1	0	1	0	0	0	0	1	0	2	25	Goverment office
192	4	0	1	1	1	0	0	0	0	1	1	1	1	1	1	1	1	8	100	Goverment office
193	1	1	0	0	0	1	1	1	1	0	0	0	0	0	0	0	0	0	0	Bar
194	1	1	0	0	0	1	1	1	1	0	0	0	0	0	0	0	0	0	0	Bar
195	1	1	0	0	0	1	1	1	1	0	0	0	0	0	0	0	0	0	0	Bar
196	1	1	0	0	0	1	1	1	1	0	0	0	0	0	0	0	0	0	0	Bar
197	1	1	0	0	0	1	1	1	0	0	0	0	0	0	0	0	1	1	12.5	Bar
198	1	1	0	0	0	1	1	1	1	0	0	0	0	0	0	0	0	0	0	Bar
199	1	1	0	0	0	1	1	1	1	0	0	0	0	0	0	0	0	0	0	Bar
200	1	1	0	0	0	1	1	1	1	0	0	0	0	0	0	0	0	0	0	Bar
201	1	1	0	0	0	1	1	1	1	0	0	0	0	0	0	0	0	0	0	Bar
202	2	0	1	0	0	0	0	0	0	1	1	0	0	1	1	1	1	6	75	College
203	2	0	1	0	0	0	0	0	0	1	1	0	0	1	1	1	1	6	75	College
204	6	1	0	0	0	0	1	0	1	0	0	0	0	1	0	1	0	2	25	Factory
205	6	0	1	0	1	0	1	0	0	1	1	0	1	1	0	1	1	6	75	Factory
206	6	0	0	0	0	0	1	0	0	1	0	0	0	1	0	1	1	4	50	Factory
207	1	0	0	0	0	1	1	1	0	1	0	0	0	0	0	0	1	2	25	Restaurants
208	1	1	0	0	0	0	0	0	0	0	0	0	0	1	1	1	1	4	50	Restaurants
209	1	1	0	0	0	0	0	0	0	0	0	0	0	1	1	1	1	4	50	Restaurants
210	1	1	0	0	0	1	1	1	0	0	0	0	0	0	0	0	1	1	12.5	Restaurants
211	1	0	0	0	0	1	1	1	0	1	0	0	0	0	0	0	1	2	25	Restaurants
212	1	0	0	0	0	0	0	0	0	1	0	0	0	1	1	1	1	5	62.5	Restaurants
213	1	0	0	0	0	0	0	0	0	1	0	0	0	1	1	1	1	5	62.5	Restaurants
214	1	1	0	0	0	0	0	0	0	0	0	0	0	1	1	1	1	4	50	Restaurants
215	1	0	0	0	0	1	1	1	0	1	0	0	0	0	0	0	1	2	25	Restaurants
216	1	0	0	0	0	1	1	1	0	1	0	0	0	0	0	0	1	2	25	Restaurants
217	1	1	0	0	0	1	1	1	0	0	0	0	0	0	0	0	1	1	12.5	Restaurants
218	1	1	0	0	0	1	1	1	0	0	0	0	0	0	0	0	1	1	12.5	Restaurants
219	1	1	0	0	0	1	1	1	0	0	0	0	0	0	0	0	1	1	12.5	Restaurants
220	1	1	0	0	0	1	1	1	0	0	0	0	0	0	0	0	1	1	12.5	Restaurants
221	1	1	0	0	0	1	1	1	0	0	0	0	0	0	0	0	1	1	12.5	Restaurants
222	1	0	0	0	0	1	1	1	0	1	0	0	0	0	0	0	1	2	25	Restaurants
223	1	1	0	0	0	0	0	0	0	0	0	0	0	1	1	1	1	4	50	Restaurants
224	1	1	0	0	0	0	0	0	0	0	0	0	0	1	1	1	1	4	50	Restaurants
225	1	0	0	0	0	1	1	1	0	1	0	0	0	0	0	0	1	2	25	Restaurants
226	1	0	0	0	0	1	1	1	0	1	0	0	0	0	0	0	1	2	25	Restaurants
227	1	0	0	0	0	1	1	1	0	1	0	0	0	0	0	0	1	2	25	Restaurants
228	1	0	0	0	0	1	1	1	0	1	0	0	0	0	0	0	1	2	25	Restaurants
229	1	1	0	0	0	1	1	1	0	0	0	0	0	0	0	0	1	1	12.5	Restaurants
230	1	0	0	0	0	1	1	1	0	1	0	0	0	0	0	0	1	2	25	Restaurants
231	1	1	0	0	0	1	1	1	0	0	0	0	0	0	0	0	1	1	12.5	Restaurants
232	1	0	0	0	0	1	1	1	0	1	0	0	0	0	0	0	1	2	25	Restaurants
233	1	1	0	0	0	1	1	1	0	0	0	0	0	0	0	0	1	1	12.5	Restaurants
234	1	1	0	0	0	1	1	1	0	0	0	0	0	0	0	0	1	1	12.5	Restaurants
235	1	1	0	0	0	1	1	1	0	0	0	0	0	0	0	0	1	1	12.5	Restaurants
236	1	1	0	0	0	1	1	1	0	0	0	0	0	0	0	0	1	1	12.5	Restaurants
237	1	0	0	0	0	0	0	0	0	1	0	0	0	1	1	1	1	5	62.5	Hotel
238	1	1	0	0	0	0	1	1	0	0	0	0	0	1	0	0	1	2	25	Hotel
239	1	0	0	0	0	0	0	0	0	1	0	0	0	1	1	1	1	5	62.5	Hotel
240	1	1	0	0	0	0	0	0	0	0	0	0	0	1	1	1	1	4	50	Hotel
241	1	1	0	0	0	1	1	1	0	0	0	0	0	0	0	0	1	1	12.5	Hotel
242	1	1	0	0	0	1	1	1	1	0	0	0	0	0	0	0	0	0	0	Hotel
243	1	0	0	0	0	1	1	1	0	1	0	0	0	0	0	0	1	2	25	Hotel
244	1	0	0	0	0	1	1	1	0	1	0	0	0	0	0	0	1	2	25	Hotel
245	1	0	0	0	0	1	1	1	0	1	0	0	0	0	0	0	1	2	25	Hotel
246	1	1	0	0	0	1	1	1	1	0	0	0	0	0	0	0	0	0	0	Bar
247	2	0	0	0	0	0	0	0	0	1	0	0	0	1	1	1	1	5	62.5	School
248	2	0	0	0	0	0	0	0	0	1	0	0	0	1	1	1	1	5	62.5	School
249	2	0	0	0	0	0	0	0	0	1	0	0	0	1	1	1	1	5	62.5	School
250	4	0	1	0	0	0	0	0	0	1	1	0	0	1	1	1	1	6	75	Goverment office
251	5	1	0	0	0	1	1	0	1	0	0	0	0	0	0	1	0	1	12.5	Hospital
252	5	0	1	1	1	0	0	0	0	1	1	1	1	1	1	1	1	8	100	Hospital
253	6	0	0	0	0	0	0	0	0	1	0	0	0	1	1	1	1	5	62.5	office
254	2	0	1	1	1	0	0	0	0	1	1	1	1	1	1	1	1	8	100	School
255	2	0	0	0	0	0	0	0	0	1	0	0	0	1	1	1	1	5	62.5	School
256	2	0	1	1	1	0	0	0	0	1	1	1	1	1	1	1	1	8	100	School
257	6	1	0	0	0	0	1	0	1	0	0	0	0	1	0	1	0	2	25	Factory
258	6	0	0	0	0	0	1	0	0	1	0	0	0	1	0	1	1	4	50	Factory
259	2	0	0	0	0	0	0	0	0	1	0	0	0	1	1	1	1	5	62.5	School
260	2	0	0	0	0	0	0	0	0	1	0	0	0	1	1	1	1	5	62.5	School
261	2	0	0	0	0	0	0	0	0	1	0	0	0	1	1	1	1	5	62.5	School
262	2	0	0	0	0	0	0	0	0	1	0	0	0	1	1	1	1	5	62.5	School
263	1	0	0	0	0	0	0	0	0	1	0	0	0	1	1	1	1	5	62.5	Restaurants
264	1	1	0	0	0	0	0	0	0	0	0	0	0	1	1	1	1	4	50	Restaurants
265	1	0	0	0	0	1	1	1	0	1	0	0	0	0	0	0	1	2	25	Restaurants
266	1	0	0	0	0	1	1	1	0	1	0	0	0	0	0	0	1	2	25	Restaurants
267	1	1	0	0	0	1	1	1	0	0	0	0	0	0	0	0	1	1	12.5	Restaurants
268	1	1	0	0	0	1	1	1	0	0	0	0	0	0	0	0	1	1	12.5	Restaurants
269	1	1	0	0	0	1	1	1	0	0	0	0	0	0	0	0	1	1	12.5	Restaurants
270	1	1	0	0	0	1	1	1	0	0	0	0	0	0	0	0	1	1	12.5	Restaurants
271	1	1	0	0	0	1	1	1	0	0	0	0	0	0	0	0	1	1	12.5	Restaurants
272	1	0	0	0	0	1	1	1	0	1	0	0	0	0	0	0	1	2	25	Restaurants
273	1	1	0	0	0	0	0	0	0	0	0	0	0	1	1	1	1	4	50	Restaurants
274	1	1	0	0	0	0	0	0	0	0	0	0	0	1	1	1	1	4	50	Restaurants
275	1	0	0	0	0	1	1	1	0	1	0	0	0	0	0	0	1	2	25	Restaurants
276	1	0	0	0	0	1	1	1	0	1	0	0	0	0	0	0	1	2	25	Restaurants
277	1	0	0	0	0	1	1	1	0	1	0	0	0	0	0	0	1	2	25	Restaurants
278	1	0	0	0	0	1	1	1	0	1	0	0	0	0	0	0	1	2	25	Restaurants
279	1	0	0	0	0	0	0	0	0	1	0	0	0	1	1	1	1	5	62.5	Hotel
280	1	1	0	0	0	0	0	0	0	0	0	0	0	1	1	1	1	4	50	Hotel
281	1	1	0	0	0	1	1	1	0	0	0	0	0	0	0	0	1	1	12.5	Hotel
282	1	1	0	0	0	1	1	1	1	0	0	0	0	0	0	0	0	0	0	Hotel
283	1	0	0	0	0	1	1	1	0	1	0	0	0	0	0	0	1	2	25	Hotel
284	6	1	0	0	0	0	1	0	1	0	0	0	0	1	0	1	0	2	25	Factory
285	1	1	0	0	0	0	0	0	0	0	0	0	0	1	1	1	1	4	50	Restaurants
286	1	1	0	0	0	0	0	0	0	0	0	0	0	1	1	1	1	4	50	Restaurants
287	1	0	0	0	0	1	1	1	0	1	0	0	0	0	0	0	1	2	25	Restaurants
288	1	0	0	0	0	1	1	1	0	1	0	0	0	0	0	0	1	2	25	Restaurants
289	1	0	0	0	0	1	1	1	0	1	0	0	0	0	0	0	1	2	25	Restaurants
290	1	0	0	0	0	1	1	1	0	1	0	0	0	0	0	0	1	2	25	Restaurants
291	1	1	0	0	0	1	1	1	0	0	0	0	0	0	0	0	1	1	12.5	Restaurants
292	1	0	0	0	0	1	1	1	0	1	0	0	0	0	0	0	1	2	25	Restaurants
293	1	0	0	0	0	1	1	1	0	1	0	0	0	0	0	0	1	2	25	Restaurants
294	1	0	0	0	0	1	1	1	0	1	0	0	0	0	0	0	1	2	25	Restaurants
295	1	0	0	0	0	1	1	1	0	1	0	0	0	0	0	0	1	2	25	Restaurants
296	1	1	0	0	0	1	1	1	0	0	0	0	0	0	0	0	1	1	12.5	Restaurants
297	1	0	0	0	0	1	1	1	0	1	0	0	0	0	0	0	1	2	25	Restaurants
298	2	0	1	1	1	0	0	0	0	1	1	1	1	1	1	1	1	8	100	School
299	2	0	0	0	0	0	0	0	0	1	0	0	0	1	1	1	1	5	62.5	School
300	2	0	1	1	1	0	0	0	0	1	1	1	1	1	1	1	1	8	100	School
301	2	0	0	0	0	0	0	0	0	1	0	0	0	1	1	1	1	5	62.5	School
302	1	0	0	0	0	1	0	1	0	1	0	0	0	0	1	0	1	3	37.5	Restaurants
303	1	0	0	0	0	1	1	1	0	1	0	0	0	0	0	0	1	2	25	Restaurants
304	1	0	0	0	0	1	1	1	0	1	0	0	0	0	0	0	1	2	25	Restaurants
305	1	0	0	0	0	0	0	0	0	1	0	0	0	1	1	1	1	5	62.5	Restaurants
306	1	1	0	0	0	1	1	0	0	0	0	0	0	0	0	1	1	2	25	Restaurants
307	1	1	0	0	0	1	1	1	0	0	0	0	0	0	0	0	1	1	12.5	Restaurants
308	1	0	0	0	0	1	1	1	0	1	0	0	0	0	0	0	1	2	25	Restaurants
309	1	1	1	0	1	1	1	0	1	0	1	0	1	0	0	1	0	3	37.5	cinema halls
310	1	0	1	0	1	1	1	0	1	1	1	0	1	0	0	1	0	4	50	cinema halls
311	1	1	1	0	1	1	1	0	0	0	1	0	1	0	0	1	1	4	50	cinema halls
312	3	1	0	0	0	1	1	0	1	0	0	0	0	0	0	1	0	1	12.5	bus park
313	3	1	0	0	0	1	1	0	1	0	0	0	0	0	0	1	0	1	12.5	bus stand
314	3	1	0	0	0	1	1	0	1	0	0	0	0	0	0	1	0	1	12.5	bus stand
315	3	1	0	0	0	1	1	0	0	0	0	0	0	0	0	1	1	2	25	bus stand
316	3	1	0	0	0	1	1	1	1	0	0	0	0	0	0	0	0	0	0	ticket counter
317	3	1	0	0	0	1	1	1	1	0	0	0	0	0	0	0	0	0	0	ticket counter
318	3	1	0	0	0	1	1	1	1	0	0	0	0	0	0	0	0	0	0	ticket counter
319	3	1	0	0	0	1	1	0	1	0	0	0	0	0	0	1	0	1	12.5	public toilets
320	3	1	0	0	0	1	1	0	1	0	0	0	0	0	0	1	0	1	12.5	public toilets
321	3	1	0	0	0	1	1	0	1	0	0	0	0	0	0	1	0	1	12.5	public toilets
322	3	0	1	0	0	0	1	0	0	1	1	0	0	1	0	1	1	5	62.5	public bus
323	3	1	1	1	0	1	1	0	1	0	1	1	0	0	0	1	0	3	37.5	public bus
324	3	1	1	0	0	1	1	0	1	0	1	0	0	0	0	1	0	2	25	public bus
325	3	1	1	0	0	1	1	0	1	0	1	0	0	0	0	1	0	2	25	public bus
326	3	1	1	1	0	0	1	1	0	0	1	1	0	1	0	0	1	4	50	public bus
327	3	0	1	1	1	1	1	0	0	1	1	1	1	0	0	1	1	6	75	public bus
328	3	0	1	1	1	1	1	0	1	1	1	1	1	0	0	1	0	5	62.5	public bus
329	3	0	1	1	0	0	0	0	1	1	1	1	0	1	1	1	0	6	75	public bus
330	3	0	1	1	0	0	0	0	1	1	1	1	0	1	1	1	0	6	75	public bus
331	3	0	1	0	0	0	1	0	0	1	1	0	0	1	0	1	1	5	62.5	public bus
332	3	1	1	0	0	1	1	0	1	0	1	0	0	0	0	1	0	2	25	public bus
333	3	0	1	1	0	1	1	0	1	1	1	1	0	0	0	1	0	4	50	public bus
334	3	0	1	1	0	1	1	0	1	1	1	1	0	0	0	1	0	4	50	public bus
335	2	0	1	0	0	0	1	0	0	1	1	0	0	1	0	1	1	5	62.5	College
336	2	0	1	0	1	0	0	0	0	1	1	0	1	1	1	1	1	7	87.5	College
337	2	0	1	0	0	0	0	0	0	1	1	0	0	1	1	1	1	6	75	College
338	3	1	0	0	0	1	1	0	1	0	0	0	0	0	0	1	0	1	12.5	bus stand
339	3	1	0	0	0	1	1	0	1	0	0	0	0	0	0	1	0	1	12.5	bus stand
340	3	1	0	0	0	1	0	0	1	0	0	0	0	0	1	1	0	2	25	bus stand
341	3	0	0	0	0	0	1	0	0	1	0	0	0	1	0	1	1	4	50	bus stand
342	3	0	1	1	1	0	0	0	1	1	1	1	1	1	1	1	0	7	87.5	Bus
343	3	0	1	1	0	0	0	0	0	1	1	1	0	1	1	1	1	7	87.5	Bus
344	3	1	1	0	0	1	0	0	0	0	1	0	0	0	1	1	1	4	50	Bus
345	3	1	1	0	0	1	1	0	1	0	1	0	0	0	0	1	0	2	25	Bus
346	3	1	1	1	0	1	1	0	1	0	1	1	0	0	0	1	0	3	37.5	Bus
347	3	1	1	0	0	1	1	0	0	0	1	0	0	0	0	1	1	3	37.5	Bus
348	3	0	1	0	0	0	0	0	0	1	1	0	0	1	1	1	1	6	75	Bus
349	3	1	1	0	0	1	1	0	1	0	1	0	0	0	0	1	0	2	25	Bus
350	3	0	1	0	0	0	0	0	0	1	1	0	0	1	1	1	1	6	75	Bus
351	3	1	1	0	0	1	0	0	1	0	1	0	0	0	1	1	0	3	37.5	Bus
352	3	1	1	1	0	1	1	0	1	0	1	1	0	0	0	1	0	3	37.5	Bus
353	3	0	1	1	0	0	0	0	0	1	1	1	0	1	1	1	1	7	87.5	Bus
354	3	1	1	0	0	1	1	0	1	0	1	0	0	0	0	1	0	2	25	Bus
355	3	1	1	0	0	1	1	0	1	0	1	0	0	0	0	1	0	2	25	Bus
356	3	0	1	0	0	0	0	0	0	1	1	0	0	1	1	1	1	6	75	Bus
357	3	1	1	0	0	1	0	0	1	0	1	0	0	0	1	1	0	3	37.5	Bus
358	3	0	1	0	0	0	0	0	0	1	1	0	0	1	1	1	1	6	75	Bus
359	3	0	1	1	0	0	0	0	0	1	1	1	0	1	1	1	1	7	87.5	Bus
360	3	1	1	0	0	1	1	0	1	0	1	0	0	0	0	1	0	2	25	Bus
361	3	1	1	1	1	1	1	0	0	0	1	1	1	0	0	1	1	5	62.5	Bus
362	3	0	1	0	0	0	0	0	0	1	1	0	0	1	1	1	1	6	75	Bus
363	3	1	1	0	0	1	1	0	1	0	1	0	0	0	0	1	0	2	25	Bus
364	3	0	1	1	1	0	0	0	0	1	1	1	1	1	1	1	1	8	100	Bus
365	3	1	1	0	0	1	1	0	0	0	1	0	0	0	0	1	1	3	37.5	Bus
366	6	0	0	0	0	0	1	0	0	1	0	0	0	1	0	1	1	4	50	Workshops
367	1	1	0	0	0	0	0	0	0	0	0	0	0	1	1	1	1	4	50	Restaurants
368	1	1	0	0	0	0	0	0	0	0	0	0	0	1	1	1	1	4	50	Restaurants
369	1	0	0	0	0	1	1	1	0	1	0	0	0	0	0	0	1	2	25	Restaurants
370	1	0	0	0	0	1	1	1	0	1	0	0	0	0	0	0	1	2	25	Restaurants
371	1	0	0	0	0	1	1	1	0	1	0	0	0	0	0	0	1	2	25	Restaurants
372	1	0	0	0	0	1	1	1	0	1	0	0	0	0	0	0	1	2	25	Restaurants
373	1	1	0	0	0	1	1	1	0	0	0	0	0	0	0	0	1	1	12.5	Restaurants
374	1	0	0	0	0	1	1	1	0	1	0	0	0	0	0	0	1	2	25	Restaurants
375	1	1	0	0	0	1	1	1	0	0	0	0	0	0	0	0	1	1	12.5	Restaurants
376	1	0	0	0	0	1	1	1	0	1	0	0	0	0	0	0	1	2	25	Restaurants
377	1	1	0	0	0	1	1	1	0	0	0	0	0	0	0	0	1	1	12.5	Restaurants
378	1	1	0	0	0	1	1	1	0	0	0	0	0	0	0	0	1	1	12.5	Restaurants
379	1	1	0	0	0	1	1	1	0	0	0	0	0	0	0	0	1	1	12.5	Restaurants
380	1	1	0	0	0	1	1	1	0	0	0	0	0	0	0	0	1	1	12.5	Restaurants
381	1	0	0	0	0	0	0	0	0	1	0	0	0	1	1	1	1	5	62.5	Hotel
382	1	1	0	0	0	0	1	1	0	0	0	0	0	1	0	0	1	2	25	Hotel
383	1	0	0	0	0	0	0	0	0	1	0	0	0	1	1	1	1	5	62.5	Hotel
384	1	0	0	0	0	1	1	1	0	1	0	0	0	0	0	0	1	2	25	Hotel
385	1	0	0	0	0	1	1	1	0	1	0	0	0	0	0	0	1	2	25	Hotel
386	1	1	0	0	0	1	1	1	1	0	0	0	0	0	0	0	0	0	0	Bar
387	2	0	0	0	0	0	0	0	0	1	0	0	0	1	1	1	1	5	62.5	School
388	2	0	0	0	0	0	0	0	0	1	0	0	0	1	1	1	1	5	62.5	School
389	4	0	1	0	0	0	1	0	0	1	1	0	0	1	0	1	1	5	62.5	Goverment office
390	4	0	1	1	1	0	0	0	0	1	1	1	1	1	1	1	1	8	100	Goverment office
391	4	0	1	1	1	0	1	0	0	1	1	1	1	1	0	1	1	7	87.5	Goverment office
392	4	1	1	0	0	1	1	0	1	0	1	0	0	0	0	1	0	2	25	Goverment office
393	4	0	1	1	1	0	0	0	0	1	1	1	1	1	1	1	1	8	100	Goverment office
394	1	1	0	0	0	1	1	1	1	0	0	0	0	0	0	0	0	0	0	Bar
395	1	1	0	0	0	1	1	1	1	0	0	0	0	0	0	0	0	0	0	Bar
396	1	1	0	0	0	1	1	1	1	0	0	0	0	0	0	0	0	0	0	Bar
397	1	1	0	0	0	1	1	1	1	0	0	0	0	0	0	0	0	0	0	Bar
398	1	1	0	0	0	1	1	1	0	0	0	0	0	0	0	0	1	1	12.5	Bar
399	1	1	0	0	0	1	1	1	1	0	0	0	0	0	0	0	0	0	0	Bar
400	1	1	0	0	0	1	1	1	1	0	0	0	0	0	0	0	0	0	0	Bar
401	1	1	0	0	0	1	1	1	1	0	0	0	0	0	0	0	0	0	0	Bar
402	1	1	0	0	0	1	1	1	1	0	0	0	0	0	0	0	0	0	0	Bar
403	2	0	1	0	0	0	0	0	0	1	1	0	0	1	1	1	1	6	75	College
404	2	0	1	0	0	0	0	0	0	1	1	0	0	1	1	1	1	6	75	College
405	6	1	0	0	0	0	1	0	0	0	0	0	0	1	0	1	1	3	37.5	Workshops
406	6	0	1	0	1	0	1	0	0	1	1	0	1	1	0	1	1	6	75	Workshops
407	6	0	0	0	0	0	1	0	0	1	0	0	0	1	0	1	1	4	50	Workshops
408	1	0	0	0	0	1	1	1	0	1	0	0	0	0	0	0	1	2	25	Restaurants
409	1	1	0	0	0	0	0	0	0	0	0	0	0	1	1	1	1	4	50	Restaurants
410	1	1	0	0	0	0	0	0	0	0	0	0	0	1	1	1	1	4	50	Restaurants
411	1	1	0	0	0	1	1	1	0	0	0	0	0	0	0	0	1	1	12.5	Restaurants
412	1	0	0	0	0	1	1	1	0	1	0	0	0	0	0	0	1	2	25	Restaurants
413	1	0	0	0	0	0	0	0	0	1	0	0	0	1	1	1	1	5	62.5	Restaurants
414	1	0	0	0	0	0	0	0	0	1	0	0	0	1	1	1	1	5	62.5	Restaurants
415	1	1	0	0	0	0	0	0	0	0	0	0	0	1	1	1	1	4	50	Restaurants
416	1	0	0	0	0	1	1	1	0	1	0	0	0	0	0	0	1	2	25	Restaurants
417	1	0	0	0	0	1	1	1	0	1	0	0	0	0	0	0	1	2	25	Restaurants
418	1	1	0	0	0	1	1	1	0	0	0	0	0	0	0	0	1	1	12.5	Restaurants
419	1	1	0	0	0	1	1	1	0	0	0	0	0	0	0	0	1	1	12.5	Restaurants
420	1	1	0	0	0	1	1	1	0	0	0	0	0	0	0	0	1	1	12.5	Restaurants
421	1	1	0	0	0	1	1	1	0	0	0	0	0	0	0	0	1	1	12.5	Restaurants
422	1	1	0	0	0	1	1	1	0	0	0	0	0	0	0	0	1	1	12.5	Restaurants
423	1	0	0	0	0	1	1	1	0	1	0	0	0	0	0	0	1	2	25	Restaurants
424	1	1	0	0	0	0	0	0	0	0	0	0	0	1	1	1	1	4	50	Restaurants
425	1	1	0	0	0	0	0	0	0	0	0	0	0	1	1	1	1	4	50	Restaurants
426	1	0	0	0	0	1	1	1	0	1	0	0	0	0	0	0	1	2	25	Restaurants
427	1	0	0	0	0	1	1	1	0	1	0	0	0	0	0	0	1	2	25	Restaurants
428	1	0	0	0	0	1	1	1	0	1	0	0	0	0	0	0	1	2	25	Restaurants
429	1	0	0	0	0	1	1	1	0	1	0	0	0	0	0	0	1	2	25	Restaurants
430	1	1	0	0	0	1	1	1	0	0	0	0	0	0	0	0	1	1	12.5	Restaurants
431	1	0	0	0	0	1	1	1	0	1	0	0	0	0	0	0	1	2	25	Restaurants
432	1	1	0	0	0	1	1	1	0	0	0	0	0	0	0	0	1	1	12.5	Restaurants
433	1	0	0	0	0	1	1	1	0	1	0	0	0	0	0	0	1	2	25	Restaurants
434	1	1	0	0	0	1	1	1	0	0	0	0	0	0	0	0	1	1	12.5	Restaurants
435	1	1	0	0	0	1	1	1	0	0	0	0	0	0	0	0	1	1	12.5	Restaurants
436	1	1	0	0	0	1	1	1	0	0	0	0	0	0	0	0	1	1	12.5	Restaurants
437	1	1	0	0	0	1	1	1	0	0	0	0	0	0	0	0	1	1	12.5	Restaurants
438	1	0	0	0	0	0	0	0	0	1	0	0	0	1	1	1	1	5	62.5	Hotel
439	1	1	0	0	0	0	1	1	0	0	0	0	0	1	0	0	1	2	25	Hotel
440	1	0	0	0	0	0	0	0	0	1	0	0	0	1	1	1	1	5	62.5	Hotel
441	1	1	0	0	0	0	0	0	0	0	0	0	0	1	1	1	1	4	50	Hotel
442	1	1	0	0	0	1	1	1	0	0	0	0	0	0	0	0	1	1	12.5	Hotel
443	1	1	0	0	0	1	1	1	0	0	0	0	0	0	0	0	1	1	12.5	Hotel
444	1	0	0	0	0	1	1	1	0	1	0	0	0	0	0	0	1	2	25	Hotel
445	1	0	0	0	0	1	1	1	0	1	0	0	0	0	0	0	1	2	25	Hotel
446	1	0	0	0	0	1	1	1	0	1	0	0	0	0	0	0	1	2	25	Hotel
447	1	1	0	0	0	1	1	1	1	0	0	0	0	0	0	0	0	0	0	Bar
448	2	0	0	0	0	0	0	0	0	1	0	0	0	1	1	1	1	5	62.5	School
449	2	0	0	0	0	0	0	0	0	1	0	0	0	1	1	1	1	5	62.5	School
450	2	0	0	0	0	0	0	0	0	1	0	0	0	1	1	1	1	5	62.5	School
451	4	0	1	0	0	0	0	0	0	1	1	0	0	1	1	1	1	6	75	Goverment office
452	5	1	0	0	0	0	1	0	1	0	0	0	0	1	0	1	0	2	25	Hospital
453	5	0	1	1	1	0	0	0	0	1	1	1	1	1	1	1	1	8	100	Hospital
454	6	0	0	0	0	0	0	0	0	1	0	0	0	1	1	1	1	5	62.5	office
455	2	0	1	1	1	0	0	0	0	1	1	1	1	1	1	1	1	8	100	School
456	2	0	0	0	0	0	0	0	0	1	0	0	0	1	1	1	1	5	62.5	School
457	2	0	1	1	1	0	0	0	0	1	1	1	1	1	1	1	1	8	100	School
458	6	1	0	0	0	1	1	0	1	0	0	0	0	0	0	1	0	1	12.5	Workshops
459	6	0	0	0	0	0	1	0	0	1	0	0	0	1	0	1	1	4	50	Workshops
460	2	0	0	0	0	0	0	0	0	1	0	0	0	1	1	1	1	5	62.5	School
461	2	0	0	0	0	0	0	0	0	1	0	0	0	1	1	1	1	5	62.5	School
462	2	0	0	0	0	0	0	0	0	1	0	0	0	1	1	1	1	5	62.5	School
463	2	0	0	0	0	0	0	0	0	1	0	0	0	1	1	1	1	5	62.5	School
464	1	0	0	0	0	0	0	0	0	1	0	0	0	1	1	1	1	5	62.5	Restaurants
465	1	1	0	0	0	0	0	0	0	0	0	0	0	1	1	1	1	4	50	Restaurants
466	1	0	0	0	0	1	1	1	0	1	0	0	0	0	0	0	1	2	25	Restaurants
467	1	0	0	0	0	1	1	1	0	1	0	0	0	0	0	0	1	2	25	Restaurants
468	1	1	0	0	0	1	1	1	0	0	0	0	0	0	0	0	1	1	12.5	Restaurants
469	1	1	0	0	0	1	1	1	0	0	0	0	0	0	0	0	1	1	12.5	Restaurants
470	1	1	0	0	0	1	1	1	0	0	0	0	0	0	0	0	1	1	12.5	Restaurants
471	1	1	0	0	0	1	1	1	0	0	0	0	0	0	0	0	1	1	12.5	Restaurants
472	1	1	0	0	0	1	1	1	0	0	0	0	0	0	0	0	1	1	12.5	Restaurants
473	1	0	0	0	0	1	1	1	0	1	0	0	0	0	0	0	1	2	25	Restaurants
474	1	1	0	0	0	0	0	0	0	0	0	0	0	1	1	1	1	4	50	Restaurants
475	1	1	0	0	0	0	0	0	0	0	0	0	0	1	1	1	1	4	50	Restaurants
476	1	0	0	0	0	1	1	1	0	1	0	0	0	0	0	0	1	2	25	Restaurants
477	1	0	0	0	0	1	1	1	0	1	0	0	0	0	0	0	1	2	25	Restaurants
478	1	0	0	0	0	1	1	1	0	1	0	0	0	0	0	0	1	2	25	Restaurants
479	1	0	0	0	0	1	1	1	0	1	0	0	0	0	0	0	1	2	25	Restaurants
480	1	0	0	0	0	0	0	0	0	1	0	0	0	1	1	1	1	5	62.5	Hotel
481	1	1	0	0	0	0	0	0	0	0	0	0	0	1	1	1	1	4	50	Hotel
482	1	1	0	0	0	1	1	1	0	0	0	0	0	0	0	0	1	1	12.5	Hotel
483	1	1	0	0	0	1	1	1	0	0	0	0	0	0	0	0	1	1	12.5	Hotel
484	1	0	0	0	0	1	1	1	0	1	0	0	0	0	0	0	1	2	25	Hotel
485	6	1	0	0	0	0	1	0	1	0	0	0	0	1	0	1	0	2	25	Workshops
486	6	0	0	0	0	0	1	0	0	1	0	0	0	1	0	1	1	4	50	Workshops
487	1	1	0	0	0	0	0	0	0	0	0	0	0	1	1	1	1	4	50	Restaurants
488	1	1	0	0	0	0	0	0	0	0	0	0	0	1	1	1	1	4	50	Restaurants
489	1	0	0	0	0	1	1	1	0	1	0	0	0	0	0	0	1	2	25	Restaurants
490	1	0	0	0	0	1	1	1	0	1	0	0	0	0	0	0	1	2	25	Restaurants
491	1	0	0	0	0	1	1	1	0	1	0	0	0	0	0	0	1	2	25	Restaurants
492	1	0	0	0	0	1	1	1	0	1	0	0	0	0	0	0	1	2	25	Restaurants
493	1	1	0	0	0	1	1	1	0	0	0	0	0	0	0	0	1	1	12.5	Restaurants
494	1	0	0	0	0	1	1	1	0	1	0	0	0	0	0	0	1	2	25	Restaurants
495	1	1	0	0	0	1	1	1	0	0	0	0	0	0	0	0	1	1	12.5	Restaurants
496	1	0	0	0	0	1	1	1	0	1	0	0	0	0	0	0	1	2	25	Restaurants
497	1	1	0	0	0	1	1	1	0	0	0	0	0	0	0	0	1	1	12.5	Restaurants
498	1	1	0	0	0	1	1	1	0	0	0	0	0	0	0	0	1	1	12.5	Restaurants
499	1	1	0	0	0	1	1	1	0	0	0	0	0	0	0	0	1	1	12.5	Restaurants
500	1	1	0	0	0	1	1	1	0	0	0	0	0	0	0	0	1	1	12.5	Restaurants
501	1	0	0	0	0	0	0	0	0	1	0	0	0	1	1	1	1	5	62.5	Hotel
502	1	1	0	0	0	0	1	1	0	0	0	0	0	1	0	0	1	2	25	Hotel
503	1	0	0	0	0	0	0	0	0	1	0	0	0	1	1	1	1	5	62.5	Hotel
504	1	0	0	0	0	1	1	1	0	1	0	0	0	0	0	0	1	2	25	Hotel
505	1	0	0	0	0	1	1	1	0	1	0	0	0	0	0	0	1	2	25	Hotel
506	1	1	0	0	0	1	1	1	1	0	0	0	0	0	0	0	0	0	0	Bar
507	2	0	0	0	0	0	0	0	0	1	0	0	0	1	1	1	1	5	62.5	School
508	2	0	0	0	0	0	0	0	0	1	0	0	0	1	1	1	1	5	62.5	School
509	4	0	1	0	0	0	1	0	0	1	1	0	0	1	0	1	1	5	62.5	Goverment office
510	4	0	1	1	1	0	0	0	0	1	1	1	1	1	1	1	1	8	100	Goverment office
511	4	0	1	1	1	0	1	0	0	1	1	1	1	1	0	1	1	7	87.5	Goverment office
512	4	1	1	0	0	1	1	0	1	0	1	0	0	0	0	1	0	2	25	Goverment office
513	4	0	1	1	1	0	0	0	0	1	1	1	1	1	1	1	1	8	100	Goverment office
514	1	1	0	0	0	1	1	1	1	0	0	0	0	0	0	0	0	0	0	Bar
515	1	1	0	0	0	1	1	1	1	0	0	0	0	0	0	0	0	0	0	Bar
516	1	1	0	0	0	1	1	1	1	0	0	0	0	0	0	0	0	0	0	Bar
517	1	1	0	0	0	1	1	1	1	0	0	0	0	0	0	0	0	0	0	Bar
518	1	1	0	0	0	1	1	1	0	0	0	0	0	0	0	0	1	1	12.5	Bar
519	1	1	0	0	0	1	1	1	1	0	0	0	0	0	0	0	0	0	0	Bar
520	1	1	0	0	0	1	1	1	1	0	0	0	0	0	0	0	0	0	0	Bar
521	1	1	0	0	0	1	1	1	1	0	0	0	0	0	0	0	0	0	0	Bar
522	1	1	0	0	0	1	1	1	1	0	0	0	0	0	0	0	0	0	0	Bar
523	2	0	1	0	0	0	0	0	0	1	1	0	0	1	1	1	1	6	75	College
524	2	0	1	0	0	0	0	0	0	1	1	0	0	1	1	1	1	6	75	College
525	6	1	0	0	0	0	1	0	1	0	0	0	0	1	0	1	0	2	25	Workshops
526	6	0	1	0	1	0	1	0	0	1	1	0	1	1	0	1	1	6	75	Workshops
527	6	0	0	0	0	0	1	0	0	1	0	0	0	1	0	1	1	4	50	Workshops
528	1	0	0	0	0	1	1	1	0	1	0	0	0	0	0	0	1	2	25	Restaurants
529	1	1	0	0	0	0	0	0	0	0	0	0	0	1	1	1	1	4	50	Restaurants
530	1	1	0	0	0	0	0	0	0	0	0	0	0	1	1	1	1	4	50	Restaurants
531	1	1	0	0	0	1	1	1	0	0	0	0	0	0	0	0	1	1	12.5	Restaurants
532	1	0	0	0	0	1	1	1	0	1	0	0	0	0	0	0	1	2	25	Restaurants
533	1	0	0	0	0	0	0	0	0	1	0	0	0	1	1	1	1	5	62.5	Restaurants
534	1	0	0	0	0	0	0	0	0	1	0	0	0	1	1	1	1	5	62.5	Restaurants
535	1	1	0	0	0	0	0	0	0	0	0	0	0	1	1	1	1	4	50	Restaurants
536	1	0	0	0	0	1	1	1	0	1	0	0	0	0	0	0	1	2	25	Restaurants
537	1	0	0	0	0	1	1	1	0	1	0	0	0	0	0	0	1	2	25	Restaurants
538	1	1	0	0	0	1	1	1	0	0	0	0	0	0	0	0	1	1	12.5	Restaurants
539	1	1	0	0	0	1	1	1	0	0	0	0	0	0	0	0	1	1	12.5	Restaurants
540	1	1	0	0	0	1	1	1	0	0	0	0	0	0	0	0	1	1	12.5	Restaurants
541	1	1	0	0	0	1	1	1	0	0	0	0	0	0	0	0	1	1	12.5	Restaurants
542	1	1	0	0	0	1	1	1	0	0	0	0	0	0	0	0	1	1	12.5	Restaurants
543	1	0	0	0	0	1	1	1	0	1	0	0	0	0	0	0	1	2	25	Restaurants
544	1	1	0	0	0	0	0	0	0	0	0	0	0	1	1	1	1	4	50	Restaurants
545	1	1	0	0	0	0	0	0	0	0	0	0	0	1	1	1	1	4	50	Restaurants
546	1	0	0	0	0	1	1	1	0	1	0	0	0	0	0	0	1	2	25	Restaurants
547	1	0	0	0	0	1	1	1	0	1	0	0	0	0	0	0	1	2	25	Restaurants
548	1	0	0	0	0	1	1	1	0	1	0	0	0	0	0	0	1	2	25	Restaurants
549	1	0	0	0	0	1	1	1	0	1	0	0	0	0	0	0	1	2	25	Restaurants
550	1	1	0	0	0	1	1	1	0	0	0	0	0	0	0	0	1	1	12.5	Restaurants
551	1	0	0	0	0	1	1	1	0	1	0	0	0	0	0	0	1	2	25	Restaurants
552	1	1	0	0	0	1	1	1	0	0	0	0	0	0	0	0	1	1	12.5	Restaurants
553	1	0	0	0	0	1	1	1	0	1	0	0	0	0	0	0	1	2	25	Restaurants
554	1	1	0	0	0	1	1	1	0	0	0	0	0	0	0	0	1	1	12.5	Restaurants
555	1	1	0	0	0	1	1	1	0	0	0	0	0	0	0	0	1	1	12.5	Restaurants
556	1	1	0	0	0	1	1	1	0	0	0	0	0	0	0	0	1	1	12.5	Restaurants
557	1	1	0	0	0	1	1	1	0	0	0	0	0	0	0	0	1	1	12.5	Restaurants
558	1	0	0	0	0	0	0	0	0	1	0	0	0	1	1	1	1	5	62.5	Hotel
559	1	1	0	0	0	0	1	1	1	0	0	0	0	1	0	0	0	1	12.5	Hotel
560	1	0	0	0	0	0	0	0	0	1	0	0	0	1	1	1	1	5	62.5	Hotel
561	1	1	0	0	0	0	0	0	0	0	0	0	0	1	1	1	1	4	50	Hotel
562	1	1	0	0	0	1	1	1	0	0	0	0	0	0	0	0	1	1	12.5	Hotel
563	1	1	0	0	0	1	1	1	1	0	0	0	0	0	0	0	0	0	0	Hotel
564	1	0	0	0	0	1	1	1	0	1	0	0	0	0	0	0	1	2	25	Hotel
565	1	0	0	0	0	1	1	1	0	1	0	0	0	0	0	0	1	2	25	Hotel
566	1	0	0	0	0	1	1	1	0	1	0	0	0	0	0	0	1	2	25	Hotel
567	1	1	0	0	0	1	1	1	1	0	0	0	0	0	0	0	0	0	0	Bar
568	2	0	0	0	0	0	0	0	0	1	0	0	0	1	1	1	1	5	62.5	School
569	2	0	0	0	0	0	0	0	0	1	0	0	0	1	1	1	1	5	62.5	School
570	2	0	0	0	0	0	0	0	0	1	0	0	0	1	1	1	1	5	62.5	School
571	4	0	1	0	0	0	0	0	0	1	1	0	0	1	1	1	1	6	75	Goverment office
572	5	1	0	0	0	0	1	0	1	0	0	0	0	1	0	1	0	2	25	Hospital
573	5	0	1	1	1	0	0	0	0	1	1	1	1	1	1	1	1	8	100	Hospital
574	6	0	0	0	0	0	0	0	0	1	0	0	0	1	1	1	1	5	62.5	office
575	2	0	1	1	1	0	0	0	0	1	1	1	1	1	1	1	1	8	100	School
576	2	0	0	0	0	0	0	0	0	1	0	0	0	1	1	1	1	5	62.5	School
577	2	0	1	1	1	0	0	0	0	1	1	1	1	1	1	1	1	8	100	School
578	6	1	0	0	0	1	1	0	1	0	0	0	0	0	0	1	0	1	12.5	Workshops
579	6	0	0	0	0	0	1	0	0	1	0	0	0	1	0	1	1	4	50	Workshops
580	2	0	0	0	0	0	0	0	0	1	0	0	0	1	1	1	1	5	62.5	School
581	2	0	0	0	0	0	0	0	0	1	0	0	0	1	1	1	1	5	62.5	School
582	2	0	0	0	0	0	0	0	0	1	0	0	0	1	1	1	1	5	62.5	School
583	2	0	0	0	0	0	0	0	0	1	0	0	0	1	1	1	1	5	62.5	School
584	1	0	0	0	0	0	0	0	0	1	0	0	0	1	1	1	1	5	62.5	Restaurants
585	1	1	0	0	0	0	0	0	0	0	0	0	0	1	1	1	1	4	50	Restaurants
586	1	0	0	0	0	1	1	1	0	1	0	0	0	0	0	0	1	2	25	Restaurants
587	1	0	0	0	0	1	1	1	0	1	0	0	0	0	0	0	1	2	25	Restaurants
588	1	1	0	0	0	1	1	1	0	0	0	0	0	0	0	0	1	1	12.5	Restaurants
589	1	1	0	0	0	1	1	1	0	0	0	0	0	0	0	0	1	1	12.5	Restaurants
590	1	1	0	0	0	1	1	1	0	0	0	0	0	0	0	0	1	1	12.5	Restaurants
591	1	1	0	0	0	1	1	1	0	0	0	0	0	0	0	0	1	1	12.5	Restaurants
592	1	1	0	0	0	1	1	1	0	0	0	0	0	0	0	0	1	1	12.5	Restaurants
593	1	0	0	0	0	1	1	1	0	1	0	0	0	0	0	0	1	2	25	Restaurants
594	1	1	0	0	0	0	0	0	0	0	0	0	0	1	1	1	1	4	50	Restaurants
595	1	1	0	0	0	0	0	0	0	0	0	0	0	1	1	1	1	4	50	Restaurants
596	1	0	0	0	0	1	1	1	0	1	0	0	0	0	0	0	1	2	25	Restaurants
597	1	0	0	0	0	1	1	1	0	1	0	0	0	0	0	0	1	2	25	Restaurants
598	1	0	0	0	0	1	1	1	0	1	0	0	0	0	0	0	1	2	25	Restaurants
599	1	0	0	0	0	1	1	1	0	1	0	0	0	0	0	0	1	2	25	Restaurants
600	1	0	0	0	0	0	0	0	0	1	0	0	0	1	1	1	1	5	62.5	Hotel
601	1	1	0	0	0	0	0	0	0	0	0	0	0	1	1	1	1	4	50	Hotel
602	1	1	0	0	0	1	1	1	0	0	0	0	0	0	0	0	1	1	12.5	Hotel
603	1	1	0	0	0	1	1	1	0	0	0	0	0	0	0	0	1	1	12.5	Hotel
604	1	0	0	0	0	1	1	1	0	1	0	0	0	0	0	0	1	2	25	Hotel
605	6	1	0	0	0	1	1	0	1	0	0	0	0	0	0	1	0	1	12.5	Workshops
606	6	0	0	0	0	0	1	0	0	1	0	0	0	1	0	1	1	4	50	Workshops
607	1	1	0	0	0	0	0	0	0	0	0	0	0	1	1	1	1	4	50	Restaurants
608	1	1	0	0	0	0	0	0	0	0	0	0	0	1	1	1	1	4	50	Restaurants
609	1	0	0	0	0	1	1	1	0	1	0	0	0	0	0	0	1	2	25	Restaurants
610	1	0	0	0	0	1	1	1	0	1	0	0	0	0	0	0	1	2	25	Restaurants
611	1	0	0	0	0	1	1	1	0	1	0	0	0	0	0	0	1	2	25	Restaurants
612	1	0	0	0	0	1	1	1	0	1	0	0	0	0	0	0	1	2	25	Restaurants
613	1	1	0	0	0	1	1	1	0	0	0	0	0	0	0	0	1	1	12.5	Restaurants
614	1	0	0	0	0	1	1	1	0	1	0	0	0	0	0	0	1	2	25	Restaurants
615	1	1	0	0	0	1	1	1	0	0	0	0	0	0	0	0	1	1	12.5	Restaurants
616	1	0	0	0	0	1	1	1	0	1	0	0	0	0	0	0	1	2	25	Restaurants
617	1	1	0	0	0	1	1	1	0	0	0	0	0	0	0	0	1	1	12.5	Restaurants
618	1	1	0	0	0	1	1	1	0	0	0	0	0	0	0	0	1	1	12.5	Restaurants
619	1	1	0	0	0	1	1	1	1	0	0	0	0	0	0	0	0	0	0	Restaurants
620	1	1	0	0	0	1	1	1	0	0	0	0	0	0	0	0	1	1	12.5	Restaurants
621	1	0	0	0	0	0	0	0	0	1	0	0	0	1	1	1	1	5	62.5	Hotel
622	1	1	0	0	0	0	1	1	0	0	0	0	0	1	0	0	1	2	25	Hotel
623	1	0	0	0	0	0	0	0	0	1	0	0	0	1	1	1	1	5	62.5	Hotel
624	1	0	0	0	0	1	1	1	0	1	0	0	0	0	0	0	1	2	25	Hotel
625	1	0	0	0	0	1	1	1	0	1	0	0	0	0	0	0	1	2	25	Hotel
626	1	1	0	0	0	1	1	1	1	0	0	0	0	0	0	0	0	0	0	Bar
627	2	0	0	0	0	0	0	0	0	1	0	0	0	1	1	1	1	5	62.5	School
628	2	0	0	0	0	0	0	0	0	1	0	0	0	1	1	1	1	5	62.5	School
629	4	0	1	0	0	0	1	0	0	1	1	0	0	1	0	1	1	5	62.5	Goverment office
630	4	0	1	1	1	0	0	0	0	1	1	1	1	1	1	1	1	8	100	Goverment office
631	4	0	1	1	1	0	1	0	0	1	1	1	1	1	0	1	1	7	87.5	Goverment office
632	4	1	1	0	0	1	1	0	1	0	1	0	0	0	0	1	0	2	25	Goverment office
633	4	0	1	1	1	0	0	0	0	1	1	1	1	1	1	1	1	8	100	Goverment office
634	1	1	0	0	0	1	1	1	1	0	0	0	0	0	0	0	0	0	0	Bar
635	1	1	0	0	0	1	1	1	1	0	0	0	0	0	0	0	0	0	0	Bar
636	1	1	0	0	0	1	1	1	1	0	0	0	0	0	0	0	0	0	0	Bar
637	1	1	0	0	0	1	1	1	1	0	0	0	0	0	0	0	0	0	0	Bar
638	1	1	0	0	0	1	1	1	0	0	0	0	0	0	0	0	1	1	12.5	Bar
639	1	1	0	0	0	1	1	1	1	0	0	0	0	0	0	0	0	0	0	Bar
640	1	1	0	0	0	1	1	1	1	0	0	0	0	0	0	0	0	0	0	Bar
641	1	1	0	0	0	1	1	1	1	0	0	0	0	0	0	0	0	0	0	Bar
642	1	1	0	0	0	1	1	1	1	0	0	0	0	0	0	0	0	0	0	Bar
643	2	0	1	0	0	0	0	0	0	1	1	0	0	1	1	1	1	6	75	College
644	2	0	1	0	0	0	0	0	0	1	1	0	0	1	1	1	1	6	75	College
645	6	1	0	0	0	0	1	0	1	0	0	0	0	1	0	1	0	2	25	Workshops
646	6	0	1	0	1	0	1	0	0	1	1	0	1	1	0	1	1	6	75	Workshops
647	6	0	0	0	0	0	1	0	0	1	0	0	0	1	0	1	1	4	50	Workshops
648	1	0	0	0	0	1	1	1	0	1	0	0	0	0	0	0	1	2	25	Restaurants
649	1	1	0	0	0	0	0	0	0	0	0	0	0	1	1	1	1	4	50	Restaurants
650	1	1	0	0	0	0	0	0	0	0	0	0	0	1	1	1	1	4	50	Restaurants
651	1	1	0	0	0	1	1	1	1	0	0	0	0	0	0	0	0	0	0	Restaurants
652	1	0	0	0	0	1	1	1	0	1	0	0	0	0	0	0	1	2	25	Restaurants
653	1	0	0	0	0	0	0	0	0	1	0	0	0	1	1	1	1	5	62.5	Restaurants
654	1	0	0	0	0	0	0	0	0	1	0	0	0	1	1	1	1	5	62.5	Restaurants
655	1	1	0	0	0	0	0	0	0	0	0	0	0	1	1	1	1	4	50	Restaurants
656	1	0	0	0	0	1	1	1	0	1	0	0	0	0	0	0	1	2	25	Restaurants
657	1	0	0	0	0	1	1	1	0	1	0	0	0	0	0	0	1	2	25	Restaurants
658	1	1	0	0	0	1	1	1	0	0	0	0	0	0	0	0	1	1	12.5	Restaurants
659	1	1	0	0	0	1	1	1	0	0	0	0	0	0	0	0	1	1	12.5	Restaurants
660	1	1	0	0	0	1	1	1	0	0	0	0	0	0	0	0	1	1	12.5	Restaurants
661	1	1	0	0	0	1	1	1	0	0	0	0	0	0	0	0	1	1	12.5	Restaurants
662	1	1	0	0	0	1	1	1	1	0	0	0	0	0	0	0	0	0	0	Restaurants
663	1	0	0	0	0	1	1	1	0	1	0	0	0	0	0	0	1	2	25	Restaurants
664	1	1	0	0	0	0	0	0	0	0	0	0	0	1	1	1	1	4	50	Restaurants
665	1	1	0	0	0	0	0	0	0	0	0	0	0	1	1	1	1	4	50	Restaurants
666	1	0	0	0	0	1	1	1	0	1	0	0	0	0	0	0	1	2	25	Restaurants
667	1	0	0	0	0	1	1	1	0	1	0	0	0	0	0	0	1	2	25	Restaurants
668	1	0	0	0	0	1	1	1	0	1	0	0	0	0	0	0	1	2	25	Restaurants
669	1	0	0	0	0	1	1	1	0	1	0	0	0	0	0	0	1	2	25	Restaurants
670	1	1	0	0	0	1	1	1	1	0	0	0	0	0	0	0	0	0	0	Restaurants
671	1	0	0	0	0	1	1	1	0	1	0	0	0	0	0	0	1	2	25	Restaurants
672	1	1	0	0	0	1	1	1	0	0	0	0	0	0	0	0	1	1	12.5	Restaurants
673	1	0	0	0	0	1	1	1	0	1	0	0	0	0	0	0	1	2	25	Restaurants
674	1	1	0	0	0	1	1	1	0	0	0	0	0	0	0	0	1	1	12.5	Restaurants
675	1	1	0	0	0	1	1	1	1	0	0	0	0	0	0	0	0	0	0	Restaurants
676	1	1	0	0	0	1	1	1	0	0	0	0	0	0	0	0	1	1	12.5	Restaurants
677	1	1	0	0	0	1	1	1	1	0	0	0	0	0	0	0	0	0	0	Restaurants
678	1	0	0	0	0	0	0	0	0	1	0	0	0	1	1	1	1	5	62.5	Hotel
679	1	1	0	0	0	0	1	1	1	0	0	0	0	1	0	0	0	1	12.5	Hotel
680	1	0	0	0	0	0	0	0	0	1	0	0	0	1	1	1	1	5	62.5	Hotel
681	1	1	0	0	0	0	0	0	0	0	0	0	0	1	1	1	1	4	50	Hotel
682	1	1	0	0	0	1	1	1	0	0	0	0	0	0	0	0	1	1	12.5	Hotel
683	1	1	0	0	0	1	1	1	0	0	0	0	0	0	0	0	1	1	12.5	Hotel
684	1	0	0	0	0	1	1	1	0	1	0	0	0	0	0	0	1	2	25	Hotel
685	1	0	0	0	0	1	1	1	0	1	0	0	0	0	0	0	1	2	25	Hotel
686	1	0	0	0	0	1	1	1	0	1	0	0	0	0	0	0	1	2	25	Hotel
687	1	1	0	0	0	1	1	1	1	0	0	0	0	0	0	0	0	0	0	Bar
688	2	0	0	0	0	0	0	0	0	1	0	0	0	1	1	1	1	5	62.5	School
689	2	0	0	0	0	0	0	0	0	1	0	0	0	1	1	1	1	5	62.5	School
690	2	0	0	0	0	0	0	0	0	1	0	0	0	1	1	1	1	5	62.5	School
691	4	0	1	0	0	0	0	0	0	1	1	0	0	1	1	1	1	6	75	Goverment office
692	5	1	0	0	0	1	1	0	1	0	0	0	0	0	0	1	0	1	12.5	Hospital
693	5	0	1	1	1	0	0	0	0	1	1	1	1	1	1	1	1	8	100	Hospital
694	6	0	0	0	0	0	0	0	0	1	0	0	0	1	1	1	1	5	62.5	office
695	2	0	1	1	1	0	0	0	0	1	1	1	1	1	1	1	1	8	100	School
696	2	0	0	0	0	0	0	0	0	1	0	0	0	1	1	1	1	5	62.5	School
697	2	0	1	1	1	0	0	0	0	1	1	1	1	1	1	1	1	8	100	School
698	6	1	0	0	0	0	0	0	0	0	0	0	0	1	1	1	1	4	50	Workshops
699	6	0	0	0	0	0	1	0	0	1	0	0	0	1	0	1	1	4	50	Workshops
700	2	0	0	0	0	0	0	0	0	1	0	0	0	1	1	1	1	5	62.5	School
701	2	0	0	0	0	0	0	0	0	1	0	0	0	1	1	1	1	5	62.5	School
702	2	0	0	0	0	0	0	0	0	1	0	0	0	1	1	1	1	5	62.5	School
703	2	0	0	0	0	0	0	0	0	1	0	0	0	1	1	1	1	5	62.5	School
704	1	0	0	0	0	0	0	0	0	1	0	0	0	1	1	1	1	5	62.5	Restaurants
705	1	1	0	0	0	0	0	0	0	0	0	0	0	1	1	1	1	4	50	Restaurants
706	1	0	0	0	0	1	1	1	0	1	0	0	0	0	0	0	1	2	25	Restaurants
707	1	0	0	0	0	1	1	1	0	1	0	0	0	0	0	0	1	2	25	Restaurants
708	1	1	0	0	0	1	1	1	1	0	0	0	0	0	0	0	0	0	0	Restaurants
709	1	1	0	0	0	1	1	1	0	0	0	0	0	0	0	0	1	1	12.5	Restaurants
710	1	1	0	0	0	1	1	1	0	0	0	0	0	0	0	0	1	1	12.5	Restaurants
711	1	1	0	0	0	1	1	1	1	0	0	0	0	0	0	0	0	0	0	Restaurants
712	1	1	0	0	0	1	1	1	0	0	0	0	0	0	0	0	1	1	12.5	Restaurants
713	1	0	0	0	0	1	1	1	0	1	0	0	0	0	0	0	1	2	25	Restaurants
714	1	1	0	0	0	0	0	0	0	0	0	0	0	1	1	1	1	4	50	Restaurants
715	1	1	0	0	0	0	0	0	0	0	0	0	0	1	1	1	1	4	50	Restaurants
716	1	0	0	0	0	1	1	1	0	1	0	0	0	0	0	0	1	2	25	Restaurants
717	1	0	0	0	0	1	1	1	0	1	0	0	0	0	0	0	1	2	25	Restaurants
718	1	0	0	0	0	1	1	1	0	1	0	0	0	0	0	0	1	2	25	Restaurants
719	1	0	0	0	0	1	1	1	0	1	0	0	0	0	0	0	1	2	25	Restaurants
720	1	0	0	0	0	0	0	0	0	1	0	0	0	1	1	1	1	5	62.5	Hotel
721	1	1	0	0	0	0	0	0	0	0	0	0	0	1	1	1	1	4	50	Hotel
722	1	1	0	0	0	1	1	1	1	0	0	0	0	0	0	0	0	0	0	Hotel
723	1	1	0	0	0	1	1	1	0	0	0	0	0	0	0	0	1	1	12.5	Hotel
724	1	0	0	0	0	1	1	1	0	1	0	0	0	0	0	0	1	2	25	Hotel
725	6	1	0	0	0	1	1	0	1	0	0	0	0	0	0	1	0	1	12.5	Workshops
